# Supplementary material for: DPEP1 promotes drug resistance in colon cancer cells by forming a positive feedback loop with ASCL2
Source: Cancer Med. 2022 Jun 6;12(1):412–24. doi: 10.1002/cam4.4926 (PMC9844606; doi:10.1002/cam4.4926)
Supplement: Supplementary file 4 — Table S1 [file CAM4-12-412-s002.xlsx]

## Sheet: Sheet1
The primer information for quantitative PCR
Primer names	Primer sequences(5'-3')
ASCL2(human)-F	ACCGCGTGAAGCTGGTG
ASCL2(human)-R	CTCCACCTTGCTCAGCTTCTT
DPEP1(human)-F	GCTGGTGAAACAGACAGACA
DPEP1(human)-R	CCTCCTTGATGTGATCCAGATG
GAPDH(human)-F	ACAACTTTGGTATCGTGGAAGG
GAPDH(human)-R	GCCATCACGCCACAGTTTC
ASCL2(human)-siRNA-1	GGGCACUGCUGCUCUGCUATT
ASCL2(human)-siRNA-2	CAAGGGAGCGUGAACUUUATT
DPEP1(human)-siRNA-1	GGAUGUACCCGGAGACCUUTT
DPEP1(human)-siRNA-2	GUGUGGUGAAGGAGCUGAATT
