# Supplementary material for: DPEP1 promotes drug resistance in colon cancer cells by forming a positive feedback loop with ASCL2
Source: Cancer Med. 2022 Jun 6;12(1):412–24. doi: 10.1002/cam4.4926 (PMC9844606; doi:10.1002/cam4.4926)
Supplement: Supplementary file 5 — Table S2 [file CAM4-12-412-s003.xlsx]

## Sheet: Sheet1
Abbreviations	Full names
ACC	Adrenocortical carcinoma
BLCA	Bladder urothelial carcinoma
BRCA	Breast invasive carcinoma
CESC	Cervical squamous cell carcinoma and endocervical adenocarcinoma
CHOL	Cholangiocarcinoma
COAD	Colon adenocarcinoma
DLBC	Lymphoid neoplasm diffuse large B-cell lymphoma
ESCA	Esophageal carcinoma
GBM	Glioblastoma multiforme
HNSC	Head and neck squamous cell carcinoma
KICH	Kidney chromophobe
KIRC	Kidney renal clear cell carcinoma
KIRP	Kidney renal papillary cell carcinoma
LAML	Acute myeloid leukemia
LGG	Brain lower grade glioma
LIHC	Liver hepatocellular carcinoma
LUAD	Lung adenocarcinoma
LUSC	Lung squamous cell carcinoma
OV	Ovarian serous cystadenocarcinoma
PAAD	Pancreatic adenocarcinoma
PRAD	Prostate adenocarcinoma
READ	Rectum adenocarcinoma
SARC	Sarcoma
SCKM	Skin cutaneous melanoma
STAD	Stomach adenocarcinoma
TGCT	Testicular germ cell tumor
THCA	Thyroid carcinoma
THYM	Thymoma
UCEC	Uterine corpus endometrial carcinoma
UCS	Uterine carcinosarcoma
TCGA	The cancer genome atlas
GEO	Gene expression omnibus
DPEP1	Dipeptidase 1
ASCL2	Achaete scute-like 2
