# Supplementary material for: DPEP1 promotes drug resistance in colon cancer cells by forming a positive feedback loop with ASCL2
Source: Cancer Med. 2022 Jun 6;12(1):412–24. doi: 10.1002/cam4.4926 (PMC9844606; doi:10.1002/cam4.4926)
Supplement: Supplementary file 7 — Table S4 [file CAM4-12-412-s008.xlsx]

## Sheet: Sheet1
Differential Gene Expression Analysis in TCGA-COAD
id	logFC	P.Value	adj.P.Val
DPEP1	3.40929	5.15e-25	5.49e-24
ETV4	3.07154	3.18e-74	3.56e-72
CLDN2	2.96585	2.06e-22	1.83e-21
FOXQ1	2.80394	5.11e-47	1.9e-45
CLDN1	2.75746	7.2e-61	4.76e-59
MMP1	2.68508	6.92e-20	5.22e-19
GDF15	2.68224	7.68e-37	1.73e-35
TGFBI	2.66167	7.66e-41	2.16e-39
ASCL2	2.65239	5.03e-25	5.36e-24
S100P	2.57646	5.95e-28	7.69e-27
CDH3	2.46943	2.42e-72	2.48e-70
MMP7	2.46448	1.35e-20	1.08e-19
TESC	2.46359	1.16e-26	1.38e-25
CEMIP	2.45405	1.89e-46	6.89e-45
CST1	2.42671	4.33e-19	3.07e-18
TRIB3	2.39024	1.5e-54	7.74e-53
CXCL1	2.37982	1e-25	1.12e-24
SLC7A5	2.37188	3.7e-50	1.6e-48
SCD	2.35699	1.02e-43	3.31e-42
SPP1	2.33544	1.07e-13	4.98e-13
CXCL8	2.3213	6.85e-16	3.79e-15
TNS4	2.18635	9.7e-30	1.39e-28
MMP11	2.17432	1.73e-25	1.9e-24
CA9	2.14612	3.69e-14	1.77e-13
MMP3	2.13091	2.82e-18	1.87e-17
COL1A1	2.11788	5.24e-18	3.4e-17
KRT23	2.10051	2.22e-14	1.09e-13
NFE2L3	2.09105	5.31e-74	5.76e-72
SLCO4A1	2.08585	3.65e-49	1.5e-47
BGN	2.07755	5.4e-21	4.43e-20
TNFRSF12A	2.02264	1.94e-50	8.55e-49
AZGP1	1.98006	1.36e-22	1.22e-21
TIMP1	1.95503	4.36e-38	1.05e-36
PSAT1	1.95335	1.52e-35	3.16e-34
CTHRC1	1.93943	2.06e-25	2.25e-24
LARGE2	1.9307	3.37e-30	4.99e-29
CXCL3	1.89941	1.65e-23	1.57e-22
KRT80	1.89121	5.39e-44	1.76e-42
UBE2C	1.87359	6.2e-43	1.94e-41
S100A11	1.84774	1.11e-37	2.59e-36
C6orf223	1.83415	1.54e-41	4.48e-40
REG1A	1.80876	0.000142312	0.000275211
CDC25B	1.80277	6.13e-46	2.18e-44
SERPINB5	1.78693	1.28e-15	6.92e-15
PRSS22	1.76672	5.37e-35	1.06e-33
CPNE7	1.76365	1.29e-24	1.34e-23
PHLDA1	1.74331	6.42e-31	9.95e-30
RNF43	1.72105	5.18e-25	5.51e-24
MYC	1.71832	3.2e-35	6.49e-34
SLC6A6	1.71537	2.12e-37	4.88e-36
SOX9	1.71148	7.24e-43	2.25e-41
ENC1	1.7026	4.85e-68	4.17e-66
LCN2	1.69359	3.14e-07	8.21e-07
MYBL2	1.67963	1.38e-27	1.74e-26
FXYD5	1.66481	1.6e-31	2.62e-30
GRIN2D	1.66236	1.47e-39	3.9e-38
TACSTD2	1.65992	5.33e-12	2.16e-11
NOTUM	1.6428	9.14e-09	2.78e-08
LY6G6D	1.61415	4.49e-10	1.53e-09
AXIN2	1.61053	5.42e-17	3.23e-16
KLK10	1.60542	8.71e-13	3.75e-12
TPX2	1.59914	3.75e-46	1.34e-44
PCSK9	1.59377	3.2e-21	2.66e-20
IQANK1	1.58531	6.71e-45	2.33e-43
HILPDA	1.57818	9.11e-41	2.55e-39
TRIM29	1.56935	1.93e-22	1.72e-21
PGGHG	1.55747	1.1e-17	6.9e-17
KLK6	1.54947	2.04e-11	7.87e-11
GTF3A	1.54424	2.27e-28	3.01e-27
PDX1	1.5406	4.39e-30	6.44e-29
PYCR1	1.5325	3.97e-35	8.01e-34
IFITM1	1.53025	9.47e-17	5.55e-16
CCND1	1.52369	8.18e-48	3.11e-46
C19orf48	1.51628	3.55e-30	5.24e-29
SRPX2	1.51401	8.29e-17	4.88e-16
HOXB8	1.5127	6.44e-14	3.03e-13
REG3A	1.51159	0.000109951	0.000215742
AREG	1.51073	2.82e-11	1.07e-10
CITED2	-1.5021	3.73e-62	2.62e-60
ABHD3	-1.50221	9.66e-53	4.62e-51
ITM2A	-1.50289	9.61e-50	4.08e-48
CASP7	-1.50589	3.14e-57	1.77e-55
MAMDC2	-1.50937	5.55e-131	3.58e-128
APPL2	-1.51596	2.36e-83	3.54e-81
ATOH1	-1.51631	4.9e-15	2.54e-14
ATP8B1	-1.51729	1.4e-44	4.72e-43
BEX4	-1.5179	4.36e-33	7.78e-32
SMIM14	-1.51853	3.91e-48	1.5e-46
SLC39A5	-1.52571	2.64e-13	1.19e-12
PARM1	-1.52596	8.88e-25	9.29e-24
NKX2-3	-1.52632	2.48e-90	4.82e-88
EMP1	-1.54432	8.34e-29	1.14e-27
SLC25A23	-1.54561	1.14e-55	6.18e-54
CPM	-1.54675	4.24e-71	4.12e-69
GDPD2	-1.5509	4.8e-80	6.62e-78
DNASE1L3	-1.55592	2.68e-78	3.59e-76
GPAT3	-1.55617	1.02e-77	1.33e-75
MT-ND6	-1.56237	4.64e-11	1.73e-10
PIGZ	-1.56432	4.1e-28	5.37e-27
TST	-1.56536	4.26e-25	4.55e-24
PRELP	-1.56781	2.55e-31	4.09e-30
SMPD1	-1.56857	1.67e-50	7.39e-49
SLC9A2	-1.56925	1.41e-42	4.32e-41
FAM3D	-1.57127	1.86e-11	7.2e-11
C1QA	-1.57552	1.72e-16	9.93e-16
GNA11	-1.59085	1.42e-56	7.86e-55
TMEM72	-1.59286	2.8e-152	3.06e-149
ACKR1	-1.59417	1.94e-36	4.29e-35
ACAA2	-1.597	4.7e-38	1.13e-36
USP2	-1.60175	4.1e-128	2.53e-125
SI	-1.60209	2.07e-32	3.56e-31
SLC44A4	-1.60251	2.83e-25	3.07e-24
B3GALT5	-1.60755	1.38e-44	4.66e-43
GPR15	-1.6077	1.09e-83	1.64e-81
CYBRD1	-1.60934	4.99e-31	7.83e-30
TXNIP	-1.61691	6.68e-27	8.08e-26
SULT1A2	-1.61858	1.84e-126	1.09e-123
UGDH	-1.61993	1.83e-52	8.61e-51
MPEG1	-1.62181	2.88e-40	7.86e-39
PTGS1	-1.63122	1.09e-64	8.16e-63
CLIC5	-1.63123	4.94e-47	1.85e-45
FXYD3	-1.63159	2.38e-18	1.58e-17
PLCD1	-1.63254	2.74e-74	3.09e-72
AGR3	-1.63664	1.54e-11	5.99e-11
TNS1	-1.63698	1.35e-28	1.83e-27
SLCO2A1	-1.63949	9.87e-51	4.47e-49
CCL13	-1.64279	3.02e-36	6.56e-35
NAAA	-1.644	6.65e-68	5.69e-66
PGM5	-1.64425	4.4e-50	1.88e-48
SRPX	-1.64682	2e-58	1.19e-56
INSL5	-1.64877	5.14e-42	1.53e-40
MALL	-1.6499	1.67e-55	8.95e-54
SLC17A4	-1.65027	5.2e-88	9.02e-86
CAVIN2	-1.65141	7.11e-59	4.32e-57
PBLD	-1.65467	3.67e-56	2.01e-54
TMCC3	-1.65469	1.82e-73	1.94e-71
SLC6A19	-1.66142	2.56e-70	2.41e-68
PPP1R14D	-1.66757	1.15e-17	7.24e-17
HIGD1A	-1.67081	1.42e-44	4.79e-43
MAB21L2	-1.6715	1.18e-32	2.05e-31
IGFBP6	-1.67375	4.56e-32	7.73e-31
ETHE1	-1.67581	6.98e-30	1.01e-28
SGK1	-1.68032	1.18e-50	5.3e-49
DCN	-1.68043	2.38e-23	2.24e-22
RETNLB	-1.68321	5.23e-12	2.12e-11
TMEM238L	-1.68367	9.29e-37	2.09e-35
IL6R	-1.69016	1.82e-115	7.61e-113
ATP2A3	-1.69058	7.02e-24	6.88e-23
CNTFR	-1.69146	2.17e-76	2.66e-74
FBLN1	-1.69173	7.47e-23	6.82e-22
FUCA1	-1.69753	1.08e-56	6.03e-55
DEFB1	-1.70042	2.7e-23	2.54e-22
FLNC	-1.70798	7.87e-27	9.45e-26
XDH	-1.70802	1.2e-40	3.34e-39
CCL19	-1.71235	1.23e-26	1.47e-25
TNFRSF17	-1.71703	3.35e-73	3.52e-71
MZB1	-1.71856	2.25e-26	2.64e-25
PLPP1	-1.72134	4.52e-77	5.74e-75
TDP2	-1.72483	7.62e-45	2.62e-43
RETSAT	-1.72887	1.63e-65	1.3e-63
AOC3	-1.72981	1.85e-34	3.58e-33
SLC51A	-1.73196	4.9e-88	8.6e-86
PRKACB	-1.7351	1.13e-41	3.29e-40
CMBL	-1.73621	2.61e-27	3.24e-26
APOBR	-1.7368	1.37e-27	1.74e-26
NXPE1	-1.73794	8.29e-36	1.75e-34
FOLR2	-1.73941	3.59e-40	9.73e-39
MUC2	-1.73998	1.33e-06	3.26e-06
SLC22A18AS	-1.7412	7.16e-65	5.5e-63
H1-2	-1.74175	1.74e-18	1.17e-17
ST6GALNAC1	-1.74848	5.26e-16	2.93e-15
F13A1	-1.74944	1e-42	3.1e-41
GDPD3	-1.75317	4.94e-46	1.77e-44
PLAAT2	-1.75321	9.95e-58	5.72e-56
UGT2B15	-1.7549	6.3e-44	2.05e-42
SFRP2	-1.76697	6.55e-10	2.2e-09
CCL28	-1.78268	1.98e-36	4.36e-35
ARL14	-1.80456	5.62e-47	2.09e-45
CCDC69	-1.80483	2.34e-64	1.74e-62
PTPRH	-1.81402	2e-48	7.85e-47
STMN2	-1.81588	8.69e-107	3.01e-104
TPSG1	-1.81958	1.02e-28	1.39e-27
TMEM82	-1.83178	3.77e-91	8e-89
GSN	-1.83445	1.1e-37	2.59e-36
PI16	-1.83711	2.06e-108	7.51e-106
GGT6	-1.84456	1.08e-24	1.12e-23
PDCD4	-1.84785	3.97e-75	4.74e-73
CHRDL1	-1.85031	4.69e-49	1.91e-47
UGP2	-1.85125	3.83e-89	6.98e-87
MGP	-1.85633	2.16e-20	1.69e-19
OGN	-1.85989	2.92e-72	2.94e-70
SFRP1	-1.86545	3.51e-100	9.25e-98
MYO1A	-1.87301	1.1e-33	2.01e-32
MMP28	-1.87739	9.4e-56	5.12e-54
TUBAL3	-1.88692	7e-50	2.98e-48
HSPB8	-1.89289	3.42e-43	1.08e-41
CDHR2	-1.89701	1.37e-28	1.86e-27
PDE9A	-1.90497	2.53e-61	1.71e-59
CXCL12	-1.91232	8.99e-60	5.76e-58
NR3C2	-1.92579	6.32e-79	8.55e-77
PAPSS2	-1.93107	5.4e-42	1.6e-40
GREM2	-1.93156	1.04e-114	4.22e-112
PLN	-1.93609	1.68e-35	3.46e-34
CES3	-1.95543	7.58e-38	1.8e-36
DHRS11	-1.95556	1.57e-59	9.96e-58
TRPM6	-1.95561	1.69e-119	8.58e-117
AOC1	-1.96835	1.79e-28	2.39e-27
LYVE1	-1.97843	1.17e-117	5.21e-115
C1orf115	-1.994	6.72e-58	3.95e-56
TAGLN	-1.99677	6.86e-19	4.79e-18
SPARCL1	-2.00085	1.88e-31	3.05e-30
BEST2	-2.00106	3.03e-83	4.49e-81
MAOA	-2.00196	1.28e-37	2.97e-36
B3GNT6	-2.00393	3.28e-26	3.8e-25
ISX	-2.02743	1.09e-42	3.36e-41
SCGN	-2.02946	3.32e-188	9.45e-185
MYLK	-2.03658	2.16e-46	7.83e-45
ST6GALNAC6	-2.03911	2.82e-55	1.51e-53
BMP3	-2.04406	4.4e-182	1.04e-178
GPA33	-2.0441	1.58e-25	1.74e-24
FGL2	-2.04414	1.12e-56	6.27e-55
CD79A	-2.04512	2.29e-34	4.39e-33
ENTPD5	-2.04639	2.25e-75	2.71e-73
TMEM171	-2.04669	2.61e-45	9.15e-44
ACADS	-2.04709	2.62e-46	9.47e-45
MT1X	-2.05041	8.76e-47	3.24e-45
HRCT1	-2.05584	1.23e-39	3.28e-38
BCAS1	-2.05754	8.13e-52	3.76e-50
HSD17B2	-2.06486	2.43e-74	2.78e-72
ALPI	-2.07171	1.57e-98	3.98e-96
LGALS4	-2.07545	4.47e-32	7.58e-31
SYNPO2	-2.08494	3.09e-41	8.85e-40
CWH43	-2.09398	1.25e-107	4.42e-105
CLU	-2.10516	1.29e-36	2.87e-35
UGT1A10	-2.13196	4.47e-105	1.41e-102
ABCG2	-2.13571	2.11e-120	1.11e-117
GPX3	-2.14105	4.97e-44	1.63e-42
ENTPD8	-2.15869	2.36e-35	4.82e-34
FABP2	-2.17095	3.63e-54	1.82e-52
C7	-2.19719	7.4e-64	5.36e-62
C2orf88	-2.20165	8.03e-117	3.46e-114
SPIB	-2.20576	3.15e-161	4.07e-158
SMPDL3A	-2.20658	2.46e-72	2.5e-70
LGALS2	-2.21062	8.73e-31	1.34e-29
GCG	-2.21152	5.04e-67	4.26e-65
PHGR1	-2.21782	9.81e-15	4.98e-14
CA12	-2.21841	1.05e-38	2.65e-37
MT1F	-2.22916	2.99e-58	1.77e-56
CEACAM1	-2.23629	8.16e-42	2.39e-40
CES2	-2.24415	4.26e-36	9.15e-35
FHL1	-2.26589	1.85e-64	1.38e-62
BTNL8	-2.26838	1.22e-70	1.16e-68
TP53INP2	-2.2789	6.95e-70	6.37e-68
TSPAN7	-2.28435	5.06e-71	4.89e-69
GCNT3	-2.28479	2.48e-28	3.27e-27
CCL21	-2.28945	1.83e-25	2.01e-24
MFAP4	-2.29874	9.72e-35	1.92e-33
SYNM	-2.3008	1.09e-44	3.7e-43
TMEM236	-2.3014	1.39e-103	4.12e-101
MYL9	-2.30886	4.95e-27	6.04e-26
METTL7A	-2.32506	2.11e-66	1.76e-64
BTNL3	-2.32666	2.36e-54	1.19e-52
CKB	-2.32849	1.03e-13	4.8e-13
SDCBP2	-2.33881	1.74e-41	5.03e-40
MT2A	-2.33927	3.2e-30	4.74e-29
LRRC19	-2.34279	6.5e-59	3.96e-57
IGLL5	-2.34477	9.84e-22	8.43e-21
B4GALNT2	-2.3521	3.78e-82	5.43e-80
MOGAT2	-2.35255	4.49e-55	2.35e-53
PDK4	-2.39358	1.5e-76	1.86e-74
CLDN8	-2.40568	9.61e-103	2.73e-100
EDN3	-2.40751	1.04e-84	1.63e-82
GPT	-2.42269	3.41e-61	2.29e-59
LDHD	-2.42391	4.06e-68	3.52e-66
HEPACAM2	-2.43345	7.32e-35	1.45e-33
KLF4	-2.43993	6.89e-55	3.59e-53
HPGD	-2.44161	5.77e-59	3.55e-57
HSPB6	-2.44531	2.14e-42	6.46e-41
AHCYL2	-2.44618	3.22e-64	2.36e-62
SULT1B1	-2.45812	5.48e-49	2.23e-47
CLDN23	-2.46985	8.94e-73	9.27e-71
PCK1	-2.47028	1.67e-45	5.89e-44
LMOD1	-2.47166	2.58e-47	9.71e-46
CDHR5	-2.47201	2.05e-38	5.07e-37
SELENBP1	-2.48395	6.88e-25	7.25e-24
CDKN2B	-2.49014	1.28e-93	2.98e-91
ADH1B	-2.49225	6.86e-118	3.14e-115
ITM2C	-2.49785	2.5e-39	6.51e-38
SST	-2.49798	6.97e-101	1.94e-98
TSPAN1	-2.50827	7.24e-34	1.34e-32
ADTRP	-2.50936	3.67e-61	2.46e-59
HBB	-2.51891	9.04e-33	1.58e-31
HSD11B2	-2.52624	4.36e-42	1.3e-40
HHLA2	-2.53218	1.23e-54	6.34e-53
SECTM1	-2.59248	3.52e-50	1.53e-48
TMEM37	-2.59568	1.7e-70	1.61e-68
VIP	-2.5965	6.06e-70	5.59e-68
C10orf99	-2.63871	8.38e-18	5.33e-17
MEP1A	-2.64846	3.26e-26	3.77e-25
C11orf86	-2.65097	1.63e-74	1.9e-72
SCARA5	-2.67796	1.43e-193	5.08e-190
C15orf48	-2.68352	4.15e-35	8.37e-34
CFD	-2.71971	1.2e-33	2.19e-32
MT1E	-2.72747	8.55e-26	9.6e-25
B3GNT7	-2.74145	2.72e-43	8.68e-42
UGT2A3	-2.83342	5.35e-60	3.46e-58
SCNN1B	-2.84415	1.14e-105	3.78e-103
DHRS9	-2.84705	7.67e-63	5.48e-61
DPT	-2.85419	5.04e-66	4.11e-64
PIGR	-2.85439	2.94e-11	1.12e-10
PLAC8	-2.90547	6.44e-49	2.61e-47
CNN1	-2.92024	1.5e-34	2.92e-33
PKIB	-2.96106	1.27e-108	4.76e-106
CLEC3B	-2.98649	1.44e-157	1.71e-154
ACTG2	-3.04556	4.46e-30	6.54e-29
MT1H	-3.0471	1.25e-63	9.03e-62
SELENOP	-3.05012	5.69e-58	3.35e-56
SLC9A3	-3.05414	2.51e-40	6.88e-39
HMGCS2	-3.05703	1.07e-20	8.6e-20
SLC4A4	-3.06718	1.81e-132	1.22e-129
AKR1B10	-3.10444	1.75e-49	7.38e-48
PADI2	-3.12281	3.52e-59	2.18e-57
NXPE4	-3.15925	3.07e-39	7.97e-38
VSIG2	-3.21642	8.04e-34	1.48e-32
KRT20	-3.22568	4.83e-30	7.06e-29
ADAMDEC1	-3.26156	1.56e-71	1.55e-69
OTOP2	-3.35043	1.39e-235	1.98e-231
MT1M	-3.38453	2.31e-85	3.69e-83
BEST4	-3.4445	1.14e-220	8.07e-217
FCGBP	-3.44754	2.75e-24	2.77e-23
SLC51B	-3.5011	6.3e-98	1.57e-95
ITLN1	-3.51653	1.86e-22	1.66e-21
MT1G	-3.54735	1.85e-40	5.1e-39
MYH11	-3.64925	1.28e-47	4.85e-46
UGT2B17	-3.75247	1.9e-34	3.67e-33
LYPD8	-3.80085	1.57e-48	6.25e-47
FABP1	-3.82567	1.3e-26	1.54e-25
PYY	-3.88423	1.52e-144	1.35e-141
CA7	-3.92821	1.35e-202	6.38e-199
DES	-3.93596	2.74e-28	3.61e-27
CHP2	-3.94543	1.2e-68	1.07e-66
SLC26A2	-4.06101	3.14e-68	2.76e-66
CHGA	-4.12343	4.02e-104	1.22e-101
ANPEP	-4.14615	1.64e-49	6.95e-48
ADH1C	-4.34298	1.66e-65	1.32e-63
TMIGD1	-4.56035	3.63e-174	5.74e-171
CLCA1	-4.62098	7.41e-30	1.07e-28
CA4	-4.7429	1.6e-89	3.03e-87
MS4A12	-4.75854	1.8e-90	3.56e-88
JCHAIN	-4.92329	5.73e-36	1.21e-34
CEACAM7	-4.97618	2.98e-47	1.12e-45
CA2	-4.9843	7.94e-74	8.54e-72
CD177	-5.07374	3.35e-103	9.72e-101
GUCA2B	-5.18224	1.01e-142	8.01e-140
CLCA4	-5.34076	4.83e-91	1.01e-88
CA1	-5.42644	5.37e-148	5.45e-145
ZG16	-5.43884	1.23e-67	1.05e-65
SLC26A3	-5.63465	1.18e-53	5.83e-52
GUCA2A	-5.88796	1.1e-76	1.37e-74
AQP8	-6.17103	1.25e-105	4.05e-103
