# Supplementary material for: DPEP1 promotes drug resistance in colon cancer cells by forming a positive feedback loop with ASCL2
Source: Cancer Med. 2022 Jun 6;12(1):412–24. doi: 10.1002/cam4.4926 (PMC9844606; doi:10.1002/cam4.4926)
Supplement: Supplementary file 8 — Table S5 [file CAM4-12-412-s009.xlsx]

## Sheet: Sheet1
Differential Gene Expression Analysis in GSE74602
id	logFC	P.Value	adj.P.Val
KIAA1199	4.5737	1.18e-29	5.36e-26
FOXQ1	4.50253	6.29e-28	1.04e-24
CLDN1	4.49342	3.3e-26	2.52e-23
MMP3	4.13162	1.67e-19	9.15e-18
IL8	4.07942	1.75e-19	9.47e-18
MMP7	3.93141	6.15e-22	6.81e-20
CXCL1	3.78047	2.54e-19	1.31e-17
TOP2A	3.75181	1.23e-31	2.24e-27
MMP1	3.67842	2.97e-16	7.32e-15
ASCL2	3.65567	2.16e-16	5.51e-15
ETV4	3.37333	3.33e-26	2.52e-23
REG1A	3.35598	1.29e-08	7.42e-08
MYC	3.32674	3.45e-21	3.07e-19
ASPM	3.2252	3.07e-30	1.86e-26
SLCO4A1	3.21754	4.5e-25	1.7e-22
CDC20	3.21734	8.96e-25	2.7e-22
SOX9	3.1868	1.64e-24	4.51e-22
CDH3	3.16087	2.09e-26	1.9e-23
CEP55	3.01723	1.53e-28	3.15e-25
CKS2	2.99276	8.58e-29	2.23e-25
PRC1	2.97244	1.56e-28	3.15e-25
TPX2	2.91175	2.97e-24	7e-22
IQGAP3	2.90798	2.83e-26	2.45e-23
ESM1	2.88694	1.57e-25	6.62e-23
TRIP13	2.82573	2.32e-29	8.18e-26
NUSAP1	2.82194	5.75e-26	3.93e-23
ANLN	2.82038	8.03e-28	1.22e-24
CDCA5	2.81559	2.44e-27	2.95e-24
KRT80	2.81073	2.23e-23	3.75e-21
GINS2	2.78733	2.4e-22	2.94e-20
SERPINB5	2.70087	3.29e-13	4.35e-12
CENPN	2.69793	3.08e-26	2.52e-23
PTTG1	2.69627	1.07e-25	5.69e-23
TRIB3	2.68119	2.15e-23	3.66e-21
PAICS	2.67873	2.67e-24	6.45e-22
CXCL2	2.67118	3.18e-16	7.77e-15
CENPF	2.66853	3.12e-28	5.68e-25
SCD	2.6387	1.99e-19	1.06e-17
TMEM97	2.59853	2.7e-24	6.45e-22
UBE2T	2.58394	2.7e-29	8.18e-26
MAD2L1	2.58274	2.57e-24	6.41e-22
SLC7A5	2.57629	3.02e-18	1.2e-16
S100P	2.54746	2.02e-10	1.58e-09
PHLDA1	2.51269	4e-15	7.69e-14
REG1B	2.51209	2.83e-06	1.06e-05
NCAPG	2.48991	1.33e-24	3.78e-22
CCNB2	2.48419	3.52e-25	1.39e-22
MCM4	2.46078	2.06e-23	3.52e-21
ITGA2	2.4561	2.91e-22	3.5e-20
CTHRC1	2.4367	7.99e-16	1.82e-14
HMMR	2.42538	6.75e-25	2.23e-22
CDKN3	2.4187	1.32e-25	6.15e-23
PUS7	2.41831	8.41e-26	4.93e-23
DLG7	2.40843	1.72e-24	4.58e-22
CDC2	2.40656	3.62e-24	7.93e-22
AURKA	2.40507	4.18e-21	3.62e-19
C9ORF140	2.39796	9.48e-24	1.81e-21
NFE2L3	2.39696	3.99e-22	4.68e-20
CDCA3	2.38838	7.77e-23	1.09e-20
CLDN2	2.3883	1.85e-09	1.24e-08
DPEP1	2.38309	1e-12	1.21e-11
UHRF1	2.36824	2.88e-23	4.63e-21
TTK	2.36452	7.76e-26	4.7e-23
S100A11	2.3558	2.72e-22	3.32e-20
LCN2	2.34928	7.5e-08	3.75e-07
LY6G6D	2.34311	1.28e-06	5.08e-06
SLC12A2	2.33136	2.19e-17	6.99e-16
BUB1	2.32752	1.38e-25	6.23e-23
DKC1	2.3225	8.05e-24	1.59e-21
LOC731049	2.31498	3.85e-21	3.4e-19
VSNL1	2.31292	4.55e-18	1.73e-16
KIF20A	2.29887	1.33e-24	3.78e-22
TESC	2.29268	2.58e-14	4.21e-13
CCNB1	2.29013	1.14e-23	2.14e-21
SPINK1	2.2713	1.18e-08	6.83e-08
CENPA	2.26651	8.31e-25	2.6e-22
CCNA2	2.26355	1.13e-23	2.14e-21
SLC6A14	2.26281	1.84e-07	8.57e-07
BUB1B	2.25085	7.87e-23	1.1e-20
ENC1	2.24124	1.86e-22	2.35e-20
LMNB2	2.22812	1.13e-25	5.85e-23
STC2	2.21653	6.03e-13	7.58e-12
MYEOV	2.20325	6.53e-11	5.66e-10
TCN1	2.19183	8.19e-11	6.99e-10
DDX21	2.18719	3.92e-19	1.93e-17
FLJ20105	2.1856	9.68e-22	1.02e-19
PBK	2.1846	1.84e-20	1.31e-18
PAQR4	2.18457	2.3e-24	5.84e-22
HOXB8	2.18291	8.29e-10	5.82e-09
LAPTM4B	2.17077	2.22e-16	5.61e-15
LRP8	2.16718	4.77e-23	7.34e-21
RPS7	2.16664	1.37e-20	1.03e-18
GDF15	2.1636	2.34e-13	3.18e-12
SALL4	2.15745	8.27e-19	3.72e-17
MELK	2.1558	9.2e-26	5.06e-23
AHCY	2.15437	2.38e-19	1.24e-17
MMP10	2.15137	3.22e-13	4.26e-12
RNF43	2.14324	7.62e-17	2.16e-15
MMP11	2.14009	9.91e-13	1.2e-11
MCM2	2.13913	5.12e-25	1.86e-22
TK1	2.13772	1.81e-23	3.16e-21
AXIN2	2.13654	2.46e-12	2.77e-11
C6ORF173	2.13604	3.89e-24	8.32e-22
RAD51AP1	2.11241	4.84e-26	3.52e-23
CDK4	2.10694	3.01e-24	7e-22
COL1A1	2.1035	4.97e-10	3.65e-09
ASF1B	2.07817	1.3e-22	1.7e-20
BXDC2	2.07641	4.91e-23	7.5e-21
MTHFD1L	2.07096	6.08e-25	2.09e-22
DTL	2.06066	4.08e-25	1.58e-22
TROAP	2.05719	1.74e-24	4.58e-22
CELSR3	2.05183	8.27e-19	3.72e-17
TYMS	2.05053	5.63e-21	4.59e-19
CCNU	2.04472	1.24e-12	1.47e-11
FLJ25416	2.04252	9.24e-23	1.26e-20
CSE1L	2.04221	7.45e-23	1.07e-20
SNRPF	2.03243	7.61e-17	2.16e-15
PRDX4	2.03065	8.41e-19	3.77e-17
EEF1E1	2.02928	5.84e-26	3.93e-23
FASN	2.02362	2.57e-19	1.32e-17
TOMM34	2.02278	3.35e-21	3.02e-19
HSPE1	2.01079	2.29e-15	4.68e-14
ST6GALNAC6	-2.00651	1.13e-11	1.12e-10
FABP4	-2.00961	2.35e-10	1.82e-09
NPY	-2.01114	1.08e-19	6.26e-18
MT1G	-2.01406	3.75e-11	3.41e-10
TMEM171	-2.01711	1.32e-15	2.84e-14
TNFRSF17	-2.01947	1.32e-14	2.29e-13
TSPAN1	-2.02557	4.78e-15	9.06e-14
HMGCS2	-2.02767	6.18e-07	2.6e-06
C1ORF24	-2.04602	3.26e-10	2.45e-09
KRT20	-2.05947	9.3e-11	7.86e-10
SELENBP1	-2.06031	3.31e-14	5.29e-13
EPB41L3	-2.06103	8.35e-17	2.34e-15
KIAA0828	-2.0611	6.85e-17	1.96e-15
TNFRSF13B	-2.06534	1.01e-17	3.52e-16
ADH1A	-2.08142	3.69e-11	3.37e-10
MGC4172	-2.08441	1.18e-17	4.01e-16
FLNC	-2.09488	5.58e-07	2.37e-06
SEPP1	-2.09689	2.82e-11	2.62e-10
BEST2	-2.09735	8.3e-15	1.5e-13
GPX3	-2.10536	2.14e-17	6.87e-16
SLC16A9	-2.10748	3.93e-12	4.25e-11
ACTG2	-2.11212	1.09e-06	4.39e-06
SLC17A4	-2.1123	1.46e-15	3.13e-14
ABCG2	-2.1156	2.25e-13	3.06e-12
MT1F	-2.11664	2.47e-14	4.06e-13
C2ORF40	-2.11942	1.62e-14	2.77e-13
PDK4	-2.12185	3.67e-14	5.8e-13
CD163L1	-2.12311	2.31e-16	5.82e-15
SCGN	-2.12918	2.53e-20	1.77e-18
LGALS2	-2.13515	4.09e-15	7.85e-14
TEX11	-2.13649	2.4e-19	1.25e-17
CLDN23	-2.14019	8.14e-16	1.85e-14
HHLA2	-2.1521	2.07e-17	6.67e-16
SDCBP2	-2.15331	3.12e-15	6.16e-14
SMPDL3A	-2.15516	2.18e-16	5.56e-15
PLCD1	-2.16888	9.04e-20	5.37e-18
TUBAL3	-2.19141	2.55e-14	4.17e-13
CCL23	-2.19302	1.64e-15	3.47e-14
OSTALPHA	-2.19626	3e-05	9.36e-05
PNCK	-2.20149	3.05e-06	1.13e-05
CA12	-2.20527	6.01e-16	1.39e-14
GPT	-2.22904	1.8e-16	4.7e-15
ITPKA	-2.24101	6.15e-19	2.92e-17
IGJ	-2.25861	9.12e-09	5.4e-08
KRT24	-2.25931	4.52e-21	3.85e-19
LRRC19	-2.26362	4.21e-16	1.01e-14
FAM107A	-2.26563	1.43e-27	2e-24
SCIN	-2.27793	2.36e-19	1.23e-17
FABP1	-2.28321	1.03e-10	8.62e-10
VSIG2	-2.28975	4.39e-14	6.84e-13
DNASE1L3	-2.29059	7.32e-16	1.68e-14
RNF150	-2.30869	5.82e-13	7.33e-12
C6ORF105	-2.31553	4.02e-16	9.65e-15
SFRP1	-2.33266	3.38e-19	1.67e-17
PLAC9	-2.35421	1.63e-20	1.2e-18
LOC647115	-2.36993	1.75e-20	1.26e-18
MEP1A	-2.37906	1.6e-14	2.74e-13
CCL19	-2.38436	2.56e-11	2.4e-10
PRPH	-2.40788	5.72e-17	1.67e-15
PYY	-2.41873	3.97e-19	1.95e-17
CASQ2	-2.43323	7.73e-11	6.62e-10
SCARA5	-2.44626	8.2e-31	7.45e-27
HSPB6	-2.46746	7.98e-11	6.83e-10
DPT	-2.48553	2.53e-14	4.15e-13
ABCA8	-2.49294	5.14e-24	1.07e-21
SLC26A2	-2.50634	1.05e-15	2.33e-14
MAMDC2	-2.5153	6.05e-17	1.75e-15
SLC26A3	-2.51956	1.51e-10	1.22e-09
ANPEP	-2.52244	1.25e-09	8.5e-09
INSL5	-2.54056	1.68e-08	9.46e-08
FHL1	-2.57365	3.63e-15	7.09e-14
AKR1B10	-2.5787	1.23e-13	1.75e-12
TRPM6	-2.61655	7.11e-19	3.28e-17
ATP1A2	-2.66526	8.23e-16	1.86e-14
CLEC3B	-2.67316	1.26e-25	6.05e-23
HAND1	-2.67371	6.43e-07	2.7e-06
ADAMDEC1	-2.68013	1.77e-14	2.99e-13
RBPMS2	-2.70397	1.46e-11	1.43e-10
OSTBETA	-2.73966	1.14e-16	3.06e-15
LOC340843	-2.75701	6.33e-20	4.04e-18
MYOM1	-2.7604	9.24e-19	4.09e-17
CEACAM7	-2.76579	5.12e-13	6.49e-12
CHGA	-2.79057	1.43e-17	4.76e-16
CLDN8	-2.79658	4.16e-12	4.47e-11
CFD	-2.85117	2.26e-18	9.25e-17
MGC13057	-2.86229	4e-21	3.5e-19
CA2	-2.88266	4.28e-17	1.28e-15
LOC63928	-2.88696	7.52e-18	2.71e-16
SLC4A4	-2.89299	2.69e-19	1.37e-17
SCNN1B	-2.92307	2.46e-18	9.9e-17
HSD17B2	-2.9477	2.34e-18	9.55e-17
CNN1	-3.03967	1.38e-08	7.91e-08
C7	-3.11261	1.27e-16	3.41e-15
MYH11	-3.13776	1.64e-11	1.58e-10
OTOP2	-3.14147	4.44e-19	2.16e-17
VIP	-3.23392	2.97e-15	5.91e-14
DES	-3.23695	1.06e-08	6.23e-08
MT1M	-3.25723	2.03e-17	6.55e-16
CA4	-3.38087	2.28e-18	9.32e-17
ZG16	-3.39004	1.5e-14	2.59e-13
FLJ22655	-3.40839	4.46e-24	9.42e-22
CLCA4	-3.61003	2.12e-14	3.54e-13
MS4A12	-3.7485	5.5e-17	1.61e-15
BEST4	-3.77296	3.49e-20	2.36e-18
GUCA2A	-3.95347	1.64e-20	1.2e-18
TMIGD1	-4.01856	1.89e-23	3.27e-21
CA1	-4.1792	1.38e-19	7.81e-18
GUCA2B	-4.28229	1.85e-21	1.77e-19
AQP8	-5.05112	9.27e-20	5.49e-18
