# Supplementary material for: DPEP1 promotes drug resistance in colon cancer cells by forming a positive feedback loop with ASCL2
Source: Cancer Med. 2022 Jun 6;12(1):412–24. doi: 10.1002/cam4.4926 (PMC9844606; doi:10.1002/cam4.4926)
Supplement: Supplementary file 9 — Table S6 [file CAM4-12-412-s005.xlsx]

## Sheet: Sheet1
Results of venn analysis
gene	R value	log2FC value
		TCGA-COAD	GSE74602
DPEP1	1	3.409	2.383
ASCL2	0.593	2.652	3.656
RNF43	0.559	1.721	2.143
LY6G6D	0.497	1.614	2.343
AXIN2	0.628	1.611	2.137
